# Supplementary material for: Resveratrol Ameliorates Intestinal Damage Challenged With Deoxynivalenol Through Mitophagy in vitro and in vivo
Source: Front Vet Sci. 2022 Jan 13;8:807301. doi: 10.3389/fvets.2021.807301 (PMC8793063; doi:10.3389/fvets.2021.807301)
Supplement: Supplementary file 1 [file Table_1.XLSX]

## Sheet: Sheet1
Table 1
Gene name	Prime sequence (5’-3’)
β-actin	F: TGCGGGACATCAAGGAGAAG
	R: AGTTGAAGGTGGTCTCGTGG
Pink1	F: CCGCAGTTACCAAGAAGCTC
	R: TTTCAGGTTCTTCAGGGCCA
Parkin	F: ACCTGTACTGTGTGACGAGG
	R: CCATCTGTAGCACGCATTCC
Bnip3	F: GACGGAGCAGCTCCAAGAG
	R: CGTCTCAGAAGCTCTGTTCGT
Fundc 1	F: TTCAGATCGCCAGTCACAGT
	R: AAGCCTCCCACAAATCCACT
Bcl2l1	F: AGAGGACAGCAACGACATCT
	R: TTCTCACTCTTCTCTCCGGC
Beclin1	F: GGTTGGATCAGGAGGAAGCT
	R: TGTCCACTGTGCCAAATGTG
Atg5	F: ACCTTCTGCACTGTCCATCA
	R: GAGTTTCCGATTGATGGCCC
Map1lc	F: ATCCGAGAGCAGCATCCTAC
	R: ACTCACCATGCTATGTCCGT
SQSTM	F: ATAAGATCGCCCTGGAGTCG
	R: AGAGCTTGGCCCTTCAGATT
Lamp1	F: GCTCAACATCAACCCCAACA
	R: GCAGAGTCATGTTCAGCTGG
Note: F and R stand for forward and reverse primer, respectively
